# Supplementary material for: Wild waterfowl migration and domestic duck density shape the epidemiology of highly pathogenic H5N8 influenza in the Republic of Korea
Source: Infect Genet Evol. 2015 Aug;34:267–77. doi: 10.1016/j.meegid.2015.06.014 (PMC4539883; doi:10.1016/j.meegid.2015.06.014)
Supplement: Supplementary Table A.1 [file mmc6.xlsx]

## Sheet: Sheet1
	Poultry
		JAN	FEB	MAR	APR	MAY	JUN	JUL	AUG	SEP	OCT	NOV	DEC	Province totals
	CB	4(1)	49(2)	4	1(1)									58(4)
	CN	2(2)	9	15(3)	2(1)	1(1)								29(7)
	DG						1(1)							1(1)
	GB			2								1(1)		3(1)
	GG	1(1)	14	5(1)	2(1)		1(1)						5	28(4)
	GN	1(1)			1(1)								1	3(2)
	GW						1(1)							1(1)
	JB	30(11)	9(1)	5	3							3(2)		50(14)
	JN	3 (3)	13(1)	19(1)	2	3(3)	3(2)	4(4)		11(5)	17(5)	3(2)	1(1)	79(28)
	US				1(1)									1(1)
	Month totals	41(19)	94(4)	50(5)	12(5)	4(4)	6(5)	4(4)	0	11(5)	17(5)	7(5)	7(1)	253(63)
	Wild bird
		JAN	FEB	MAR	APR	MAY	JUN	JUL	AUG	SEP	OCT	NOV	DEC	Province totals
	CB		1(1)										2(1)	3(2)
	CN	4(3)	7(3)	3(1)										14(7)
	GG	3(1)		1	1								3(2)	8(3)
	GW		1											1(0)
	IC		1(1)											1(1)
	JB	10(8)	2(1)	1										13(9)
	JJ					1(1)								1(1)
	JN	2(2)												2(2)
	Month totals	19(14)	12(7)	5(1)	1	1(1)	0	0	0	0	0	0	5(3)	43(25)
	( ) : sequenced isolates
	From January 2014 to December 2014, H5N8 viruses (n=296) were isolated from provinces of Korea (Chungbuk(CB), Chungnam(CN), Daegu(DG), Gangwon(GW), Gyeongbuk(GB), Gyeonggi(GG), Gyeongnam(GN), Incheon(IC), Jeju(JJ), Jeonnam(JN), Ulsan(US)) (Black text). We selected 56 strains for sequencing on the basis of isolation time and location (red text in brackets). At least one strain per province and fou…
