# Supplementary material for: Wild waterfowl migration and domestic duck density shape the epidemiology of highly pathogenic H5N8 influenza in the Republic of Korea
Source: Infect Genet Evol. 2015 Aug;34:267–77. doi: 10.1016/j.meegid.2015.06.014 (PMC4539883; doi:10.1016/j.meegid.2015.06.014)
Supplement: Supplementary Table A.2 [file mmc7.xlsx]

## Sheet: Sheet1
No.	Virus Name	Host	Isolated Date	Location	GenBank HA accession	GISAID HA accession	GISAID NA accession (where used)	GISAID originating lab (where given)	GISAID submitting lab
1	A/breeder duck/Korea/Gochang1/2014	Domestic duck	2014-01-16	Jeonbuk(JB)	KJ413834
2	A/broiler duck/Korea/Buan2/2014	Domestic duck	2014-01-17	Jeonbuk(JB)	KJ413842
3	A/Baikal teal/Korea/Donglim3/2014	Wild duck	2014-01-17	Jeonbuk(JB)	KJ413850
4	A/Baikal teal/Korea/H52/2014	Wild duck	2014-01-20	Jeonbuk(JB)	KJ508961
5	A/breeder duck/Korea/H200/2014	Domestic duck	2014-01-27	Chungbuk(CB)	KJ509084
6	A/Bean goose/Korea/H328/2014	Wild goose	2014-02-01	Incheon(IC)	KJ509140
7	A/Tundra swan/Korea/H411/2014	Wild other	2014-02-06	Jeonbuk(JB)	KJ509148
8	A/common teal/Korea/H455-30/2014	Wild duck	2014-02-08	Chungnam(CN)	KJ509156
9	A/breeder chicken/Korea/H503/2014	Domestic chicken	2014-02-13	Jeonbuk(JB)		EPI573192		Animal and Plant Quarantine Agency (QIA), Republic of Korea	Animal and Plant Quarantine Agency (QIA), Republic of Korea
10	A/broiler duck/Korea/H651/2014	Domestic duck	2014-02-20	Jeonnam(JN)		EPI573196		Animal and Plant Quarantine Agency (QIA), Republic of Korea	Animal and Plant Quarantine Agency (QIA), Republic of Korea
11	A/breeder chicken/Korea/H818/2014	Domestic chicken	2014-03-02	Chungnam(CN)		EPI573195		Animal and Plant Quarantine Agency (QIA), Republic of Korea	Animal and Plant Quarantine Agency (QIA), Republic of Korea
12	A/chicken/Korea/H881/2014	Domestic chicken	2014-03-06	Gyeonggi(GG)		EPI573197		Animal and Plant Quarantine Agency (QIA), Republic of Korea	Animal and Plant Quarantine Agency (QIA), Republic of Korea
13	A/broiler duck/Korea/H959/2014	Domestic duck	2014-03-10	Jeonnam(JN)		EPI573198		Animal and Plant Quarantine Agency (QIA), Republic of Korea	Animal and Plant Quarantine Agency (QIA), Republic of Korea
14	A/breeder chicken/Korea/H1068/2014	Domestic chicken	2014-03-17	Chungnam(CN)		EPI573199		Animal and Plant Quarantine Agency (QIA), Republic of Korea	Animal and Plant Quarantine Agency (QIA), Republic of Korea
15	A/Korean native chicken/Korea/H1139/2014	Domestic chicken	2014-03-21	Chungnam(CN)		EPI573200		Animal and Plant Quarantine Agency (QIA), Republic of Korea	Animal and Plant Quarantine Agency (QIA), Republic of Korea
16	A/chicken/Korea/H1236/2014	Domestic chicken	2014-04-07	Chungnam(CN)		EPI573201		Animal and Plant Quarantine Agency (QIA), Republic of Korea	Animal and Plant Quarantine Agency (QIA), Republic of Korea
17	A/chicken/Korea/H1268/2014	Domestic chicken	2014-04-12	Gyeongnam(GN)		EPI573202		Animal and Plant Quarantine Agency (QIA), Republic of Korea	Animal and Plant Quarantine Agency (QIA), Republic of Korea
18	A/chicken/Korea/H1292/2014	Domestic chicken	2014-04-20	Gyeonggi(GG)		EPI573203		Animal and Plant Quarantine Agency (QIA), Republic of Korea	Animal and Plant Quarantine Agency (QIA), Republic of Korea
19	A/goose/Korea/H1296/2014	Domestic goose	2014-04-21	Chungbuk(CB)		EPI573204		Animal and Plant Quarantine Agency (QIA), Republic of Korea	Animal and Plant Quarantine Agency (QIA), Republic of Korea
20	A/Korean native chicken/Korea/H1299/2014	Domestic chicken	2014-04-23	Ulsan(US)		EPI573205		Animal and Plant Quarantine Agency (QIA), Republic of Korea	Animal and Plant Quarantine Agency (QIA), Republic of Korea
21	A/breeder duck/Korea/H1343/2014	Domestic duck	2014-05-04	Jeonnam(JN)		EPI573206		Animal and Plant Quarantine Agency (QIA), Republic of Korea	Animal and Plant Quarantine Agency (QIA), Republic of Korea
22	A/chicken/Korea/H1350/2014	Domestic chicken	2014-05-08	Chungnam(CN)		EPI573207		Animal and Plant Quarantine Agency (QIA), Republic of Korea	Animal and Plant Quarantine Agency (QIA), Republic of Korea
23	A/gadwall/Korea/H1351/2014	Wild duck	2014-05-08	Jeju(JJ)		EPI573208		Animal and Plant Quarantine Agency (QIA), Republic of Korea	Animal and Plant Quarantine Agency (QIA), Republic of Korea
24	A/broiler duck/Korea/H1413/2014	Domestic duck	2014-05-20	Jeonnam(JN)		EPI573209		Animal and Plant Quarantine Agency (QIA), Republic of Korea	Animal and Plant Quarantine Agency (QIA), Republic of Korea
25	A/broiler duck/Korea/H1414/2014	Domestic duck	2014-05-23	Jeonnam(JN)		EPI573210		Animal and Plant Quarantine Agency (QIA), Republic of Korea	Animal and Plant Quarantine Agency (QIA), Republic of Korea
26	A/goose/Korea/H1545/2014	Domestic goose	2014-06-13	Gangwon(GW)		EPI573211		Animal and Plant Quarantine Agency (QIA), Republic of Korea	Animal and Plant Quarantine Agency (QIA), Republic of Korea
27	A/Korean native chicken/Korea/H1554/2014	Domestic chicken	2014-06-16	Daegu(DG)		EPI573212		Animal and Plant Quarantine Agency (QIA), Republic of Korea	Animal and Plant Quarantine Agency (QIA), Republic of Korea
28	A/broiler duck/Korea/H1556/2014	Domestic duck	2014-06-16	Jeonnam(JN)		EPI573213		Animal and Plant Quarantine Agency (QIA), Republic of Korea	Animal and Plant Quarantine Agency (QIA), Republic of Korea
29	A/broiler duck/Korea/H1582/2014	Domestic duck	2014-06-25	Gyeonggi(GG)		EPI573214		Animal and Plant Quarantine Agency (QIA), Republic of Korea	Animal and Plant Quarantine Agency (QIA), Republic of Korea
30	A/breeder duck/Korea/H1596/2014	Domestic duck	2014-06-26	Jeonnam(JN)		EPI573215		Animal and Plant Quarantine Agency (QIA), Republic of Korea	Animal and Plant Quarantine Agency (QIA), Republic of Korea
31	A/broiler duck/Korea/H1683/2014	Domestic duck	2014-07-25	Jeonnam(JN)		EPI573216		Animal and Plant Quarantine Agency (QIA), Republic of Korea	Animal and Plant Quarantine Agency (QIA), Republic of Korea
32	A/broiler duck/Korea/H1685/2014	Domestic duck	2014-07-28	Jeonnam(JN)		EPI573217		Animal and Plant Quarantine Agency (QIA), Republic of Korea	Animal and Plant Quarantine Agency (QIA), Republic of Korea
33	A/Korean native chicken/Korea/H1687/2014	Domestic chicken	2014-07-28	Jeonnam(JN)		EPI573218		Animal and Plant Quarantine Agency (QIA), Republic of Korea	Animal and Plant Quarantine Agency (QIA), Republic of Korea
34	A/goose/Korea/H1689/2014	Domestic goose	2014-07-29	Jeonnam(JN)		EPI573219		Animal and Plant Quarantine Agency (QIA), Republic of Korea	Animal and Plant Quarantine Agency (QIA), Republic of Korea
35	A/goose/Korea/H1698/2014	Domestic goose	2014-07-31	Jeonnam(JN)		EPI573220		Animal and Plant Quarantine Agency (QIA), Republic of Korea	Animal and Plant Quarantine Agency (QIA), Republic of Korea
36	A/broiler duck/Korea/H1731/2014	Domestic duck	2014-09-24	Jeonnam(JN)		EPI573221		Animal and Plant Quarantine Agency (QIA), Republic of Korea	Animal and Plant Quarantine Agency (QIA), Republic of Korea
37	A/broiler duck/Korea/H1733/2014	Domestic duck	2014-09-25	Jeonnam(JN)		EPI573222		Animal and Plant Quarantine Agency (QIA), Republic of Korea	Animal and Plant Quarantine Agency (QIA), Republic of Korea
38	A/broiler duck/Korea/H1734/2014	Domestic duck	2014-09-25	Jeonnam(JN)		EPI573223		Animal and Plant Quarantine Agency (QIA), Republic of Korea	Animal and Plant Quarantine Agency (QIA), Republic of Korea
39	A/broiler duck/Korea/H1739/2014	Domestic duck	2014-09-25	Jeonnam(JN)		EPI573224		Animal and Plant Quarantine Agency (QIA), Republic of Korea	Animal and Plant Quarantine Agency (QIA), Republic of Korea
40	A/broiler duck/Korea/H1745/2014	Domestic duck	2014-09-30	Jeonnam(JN)		EPI573225		Animal and Plant Quarantine Agency (QIA), Republic of Korea	Animal and Plant Quarantine Agency (QIA), Republic of Korea
41	A/Korean native chicken/Korea/H1747/2014	Domestic chicken	2014-10-01	Jeonnam(JN)		EPI573226		Animal and Plant Quarantine Agency (QIA), Republic of Korea	Animal and Plant Quarantine Agency (QIA), Republic of Korea
42	A/breeder duck/Korea/H1752/2014	Domestic duck	2014-10-02	Jeonnam(JN)		EPI573227		Animal and Plant Quarantine Agency (QIA), Republic of Korea	Animal and Plant Quarantine Agency (QIA), Republic of Korea
43	A/broiler duck/Korea/H1755/2014	Domestic duck	2014-10-05	Jeonnam(JN)		EPI573228		Animal and Plant Quarantine Agency (QIA), Republic of Korea	Animal and Plant Quarantine Agency (QIA), Republic of Korea
44	A/broiler duck/Korea/H1763/2014	Domestic duck	2014-10-11	Jeonnam(JN)		EPI573229		Animal and Plant Quarantine Agency (QIA), Republic of Korea	Animal and Plant Quarantine Agency (QIA), Republic of Korea
45	A/broiler duck/Korea/H1803/2014	Domestic duck	2014-10-27	Jeonnam(JN)		EPI573230		Animal and Plant Quarantine Agency (QIA), Republic of Korea	Animal and Plant Quarantine Agency (QIA), Republic of Korea
46	A/broiler duck/Korea/H1839/2014	Domestic duck	2014-11-07	Jeonnam(JN)		EPI573231		Animal and Plant Quarantine Agency (QIA), Republic of Korea	Animal and Plant Quarantine Agency (QIA), Republic of Korea
47	A/broiler duck/Korea/H1840/2014	Domestic duck	2014-11-07	Jeonbuk(JB)		EPI573232		Animal and Plant Quarantine Agency (QIA), Republic of Korea	Animal and Plant Quarantine Agency (QIA), Republic of Korea
48	A/Korean native chicken/Korea/H1847/2014	Domestic chicken	2014-11-12	Jeonnam(JN)		EPI573233		Animal and Plant Quarantine Agency (QIA), Republic of Korea	Animal and Plant Quarantine Agency (QIA), Republic of Korea
49	A/broiler duck/Korea/H1864/2014	Domestic duck	2014-11-15	Jeonbuk(JB)		EPI573234		Animal and Plant Quarantine Agency (QIA), Republic of Korea	Animal and Plant Quarantine Agency (QIA), Republic of Korea
50	A/Korean native chicken/Korea/H1903/2014	Domestic chicken	2014-11-24	Gyeongbuk(GB)		EPI573235		Animal and Plant Quarantine Agency (QIA), Republic of Korea	Animal and Plant Quarantine Agency (QIA), Republic of Korea
51	A/spot-billed duck/Korea/H1981/2014	Wild duck	2014-12-16	Chungbuk(CB)		EPI573236		Animal and Plant Quarantine Agency (QIA), Republic of Korea	Animal and Plant Quarantine Agency (QIA), Republic of Korea
52	A/mallard/Korea/H1991/2014	Wild duck	2014-12-18	Gyeonggi(GG)		EPI573237		Animal and Plant Quarantine Agency (QIA), Republic of Korea	Animal and Plant Quarantine Agency (QIA), Republic of Korea
53	A/mallard/Korea/H2003/2014	Wild duck	2014-12-19	Gyeonggi(GG)		EPI573238		Animal and Plant Quarantine Agency (QIA), Republic of Korea	Animal and Plant Quarantine Agency (QIA), Republic of Korea
54	A/mallard/Korea/H1924-6/2014	Domestic duck	2014-12-01	Jeonnam(JN)		EPI573239		Animal and Plant Quarantine Agency (QIA), Republic of Korea	Animal and Plant Quarantine Agency (QIA), Republic of Korea
55	A/broiler duck/Korea/H29/2014	Domestic duck	2014-01-18	Jeonbuk(JB)	KJ508900
56	A/broiler duck/Korea/H31/2014	Domestic duck	2014-01-19	Jeonbuk(JB)	KJ508908
57	A/broiler duck/Korea/H32/2014	Domestic duck	2014-01-19	Jeonbuk(JB)	KJ508916
58	A/bean goose/Korea/H40/2014	Domestic goose	2014-01-19	Jeonbuk(JB)	KJ508924
59	A/Baikal teal/Korea/H41/2014	Wild duck	2014-01-19	Jeonbuk(JB)	KJ508932
60	A/broiler duck/Korea/H47/2014	Domestic duck	2014-01-20	Jeonbuk(JB)	KJ508940
61	A/broiler duck/Korea/H48/2014	Domestic duck	2014-01-20	Jeonbuk(JB)	KJ508948
62	A/broiler duck/Korea/H49/2014	Domestic duck	2014-01-20	Jeonbuk(JB)	KJ508956
63	A/bean goose/Korea/H53/2014	Wild goose	2014-01-20	Jeonbuk(JB)	KJ508972
64	A/Baikal teal/Korea/H62/2014	Wild duck	2014-01-21	Jeonbuk(JB)	KJ508980
65	A/broiler duck/Korea/H65/2014	Domestic duck	2014-01-21	Jeonbuk(JB)	KJ508988
66	A/Baikal teal/Korea/H66/2014	Wild duck	2014-01-21	Jeonbuk(JB)	KJ508996
67	A/Baikal teal/Korea/H68/2014	Wild duck	2014-01-22	Chungnam(CN)	KJ509004
68	A/Baikal teal/Korea/H80/2014	Wild duck	2014-01-22	Jeonbuk(JB)	KJ509012
69	A/coot/Korea/H81/2014	Wild other	2014-01-22	Jeonbuk(JB)	KJ509020
70	A/baikal teal/Korea/H84/2014	Wild duck	2014-01-22	Chungnam(CN)	KJ509028
71	A/baikal teal/Korea/H96/2014	Wild duck	2014-01-23	Chungnam(CN)	KJ509036
72	A/breeder chicken/Korea/H122/2014	Domestic chicken	2014-01-24	Chungnam(CN)	KJ509044
73	A/breeder duck/Korea/H128/2014	Domestic duck	2014-01-25	Jeonnam(JN)	KJ509052
74	A/broiler duck/Korea/H133/2014	Domestic duck	2014-01-25	Jeonbuk(JB)	KJ509060
75	A/broiler duck/Korea/H145/2014	Domestic duck	2014-01-25	Jeonnam(JN)	KJ509068
76	A/breeder duck/Korea/H158/2014	Domestic duck	2014-01-26	Chungnam(CN)	KJ509076
77	A/mallard/Korea/H207/2014	Wild duck	2014-01-27	Jeonnam(JN)	KJ509092
78	A/white fronted goose/Korea/H231/2014	Wild goose	2014-01-28	Gyeonggi(GG)	KJ509100
79	A/breeder duck/Korea/H249/2014	Domestic duck	2014-01-28	Jeonnam(JN)	KJ509108
80	A/breeder chicken/Korea/H250/2014	Domestic chicken	2014-01-28	Gyeonggi(GG)	KJ509116
81	A/Korean native chicken/Korea/H257/2014	Domestic chicken	2014-01-28	Gyeongnam(GN)	KJ509124
82	A/mallard/Korea/H297/2014	Wild duck	2014-01-29	Jeonnam(JN)	KJ509132
83	A/mallard/Korea/W452/2014	Wild duck	2014-02-05	Chungbuk(CB), Chungcheongbuk-do, (Mihocheon River)	KJ746111
84	A/spot billed duck/Korea/H455-42/2014	Wild duck	2014-02-08	Chungnam(CN)	KJ509164
85	A/waterfowl/Korea/S005/2014	Wild other	2014-02-15	Chungnam(CN) / Pungse River	KJ511812
86	A/duck/Beijing/FS01/2013	Domestic duck	2013-11-10	China / Beijing Municipality/ Fangshan District		EPI542617		Institute of Microbiology, Chinese Academy of Science	Institute of Microbiology, Chinese Academy of Science
87	A/duck/Zhejiang/W24/2013	Domestic duck	2013-11-14	China/ Zhejiang	KJ476669
88	A/mallard/Shanghai/SH-9/2013	Wild duck	2013-11-18	China / Shanghai Municipality	KJ476657
89	A/duck/Zhejiang/6D18/2013	Domestic duck	2013-12-14	China/ Zhejiang	KJ476670
90	A/duck/Beijing/FS01/2014	Domestic duck	2014-01-20	China / Beijing Municipality/ Fangshan District		EPI543002		Institute of Microbiology, Chinese Academy of Science	Institute of Microbiology, Chinese Academy of Science
91	A/duck/Beijing/CT01/2014	Domestic duck	2014-01-22	China / Beijing Municipality/ Shunyi District		EPI543010		Institute of Microbiology, Chinese Academy of Science	Institute of Microbiology, Chinese Academy of Science
92	A/chicken/Kumamoto/1-7/2014	Domestic chicken	2014-04-13	Kumamoto (Japan)		EPI517161		National Institute of Animal Health, Japan	National Agriculture and Food Reseach Organization, Japan
93	A/wigeon/Sakha-1/2014	Wild duck	2014-09-25	Russian Federation / Sakha (Yakutia) Republic		EPI553349	EPI553350	State Research Center of Virology and Biotechnology Vector, Russian Federation	State Research Center of Virology and Biotechnology Vector, Russian Federation
94	A/turkey/Germany-MV/R2472-14/2014	Domestic turkey	2014-11-04	Germany / Mecklenburg-Vorpommern		EPI544756	EPI544759		Friedrich-Loeffler-Institut, Germany
95	A/turkey/Germany/R2474-L00899/2014	Domestic turkey	2014-11-04	Germany / Mecklenburg-Vorpommern		EPI552746	EPI552748		Friedrich-Loeffler-Institut, Germany
96	A/chicken/Netherlands/14015526-14/2014	Domestic chicken	2014-11-14	Netherlands / Provincie Utrecht / Gemeente Oudewater		EPI547678	EPI547683	Central Veterinary Institute, Netherlands	Central Veterinary Institute, Netherlands
97	A/duck/England/36254/2014	Domestic duck	2014-11-14	East Riding of Yorkshire (England)		EPI547673	EPI547675	Animal and Plant Health Agency (APHA), UK	Animal and Plant Health Agency (APHA), UK
98	A/duck/England/36038/2014	Domestic duck	2014-11-14	East Riding of Yorkshire (England)		EPI550848	EPI558007	Animal and Plant Health Agency (APHA), UK	Animal and Plant Health Agency (APHA), UK
99	A/duck/England/36226/2014	Domestic duck	2014-11-14	East Riding of Yorkshire (England)		EPI550849	EPI558000	Animal and Plant Health Agency (APHA), UK	Animal and Plant Health Agency (APHA), UK
100	A/chicken/Netherlands/14015531-14/2014	Domestic chicken	2014-11-15	Netherlands / Provincie Utrecht / Gemeente Oudewater		EPI548623	EPI548626	Central Veterinary Institute, Netherlands	Central Veterinary Institute, Netherlands
101	A/wild duck/Chiba/26-372-48-14/2014	Wild duck	2014-11-18	Chiba (Japan)		EPI548485	EPI548487	National Institute of Animal Health, Japan	National Institute of Animal Health, Japan
102	A/wild duck/Chiba/26-372-61-14/2014	Wild duck	2014-11-18	Chiba (Japan)		EPI548493	EPI548495	National Institute of Animal Health, Japan	National Institute of Animal Health, Japan
103	A/chicken/Netherlands/emc-3/2014	Domestic chicken	2014-11-21	Netherlands / South Holland / Gemeente Nieuwkoop		EPI552776	EPI552778	Erasmus Medical Center, Netherlands	Erasmus Medical Center, Netherlands
104	A/crane/Kagoshima/KU1/2014	Wild other	2014-11-23	Kagoshima (Japan)		EPI553208		Kagoshima University, Japan	Kagoshima University, Japan
105	A/eurasian wigeon/Netherlands/emc-2/2014	Wild duck	2014-11-24	Netherlands / Provincie Utrecht / Gemeente Woerden. Between Kamerik and Kockengen		EPI551149	EPI551150	Erasmus Medical Center, Netherlands	Erasmus Medical Center, Netherlands
106	A/eurasian wigeon/Netherlands/emc-1/2014	Wild duck	2014-11-24	Netherlands / Provincie Utrecht / Gemeente Woerden. Between Kamerik and Kockengen		EPI551143	EPI551144	Erasmus Medical Center, Netherlands	Erasmus Medical Center, Netherlands
107	A/environment/Kagoshima/KU-ngr-H/2014	Wild other*	2014-12-01	Kagoshima (Japan)		EPI553362	EPI553364	Kagoshima University, Japan	Kagoshima University, Japan
108	A/turkey/Italy/14VIR7898-10/2014	Domestic turkey	2014-12-15	Italy / Veneto / Province of Rovigo		EPI553144	EPI555068	Istituto Zooprofilattico Sperimentale Delle Venezie, Italy	Istituto Zooprofilattico Sperimentale Delle Venezie, Italy
109	A/turkey/Germany-NI/R3372/2014	Domestic turkey	2014-12-15	Lower Saxony (Germany)		EPI553172	EPI553152		Friedrich-Loeffler-Institut, Germany
110	A/chicken/Miyazaki/7/2014	Domestic chicken	2014-12-16	Miyazaki (Japan)		EPI553343			National Institute of Animal Health, Japan
111	A/breeder duck/Korea/H345/2014	Domestic duck	2014-02-02	Chungbuk (CB)		EPI573240		Animal and Plant Quarantine Agency (QIA), Republic of Korea	Animal and Plant Quarantine Agency (QIA), Republic of Korea
112	A/breeder duck/Korea/H566/2014	Domestic duck	2014-02-17	Chungbuk (CB)		EPI573241		Animal and Plant Quarantine Agency (QIA), Republic of Korea	Animal and Plant Quarantine Agency (QIA), Republic of Korea
113	A/Common Teal/Korea/H844/2014	Wild duck	2014-03-04	Chungnam (CN)		EPI573242		Animal and Plant Quarantine Agency (QIA), Republic of Korea	Animal and Plant Quarantine Agency (QIA), Republic of Korea
114	A/American green-winged teal/Washington/195750/2014	Wild duck	2014-12-29	Washington (USA)	KP739421
115	A/Northern pintail/Washington/40964/2014	Wild duck	2014-12-08	Washington (USA)	KP307976
116	A/chicken/Oregon/41613-2/2014	Domestic chicken	2014-12-16	Oregon (USA)	KP739405
117	A/guinea fowl/Oregon/41613-1/2014	Domestic other	2014-12-16	Oregon (USA)	KP739413
118	A/gyrfalcon/Washington/41088-6/2014	Domestic other	2014-12-08	Washington (USA)	KP307984
119	A/turkey/BC/FAV10/2014	Domestic turkey	2014-12-02	British Columbia (Canada)	KP307957
120	A/domestic duck/Washington/61-16/2014	Domestic duck	2014-12-30	Washington (USA)	KP739389
121	A/chicken/Washington/61-9/2014	Domestic chicken	2014-12-30	Washington (USA)	KP739381
122	A/turkey/Washington/61-22/2014	Domestic turkey	2014-12-30	Washington (USA)	KP739397
		*Environmental water sample taken near roost of wild Kagoshima cranes
